# Supplementary material for: PolyRound: polytope rounding for random sampling in metabolic networks
Source: Bioinformatics. 2021 Jul 30;38(2):566–7. doi: 10.1093/bioinformatics/btab552 (PMC8723145; doi:10.1093/bioinformatics/btab552)
Supplement: btab552_Supplementary_Data [file btab552_supplementary_data.zip]

Archive with 2 entries (2 files):
- polyround_supplement_R2.pdf
- Supplementary_table_1.csv
