# Supplementary material for: PolyRound: polytope rounding for random sampling in metabolic networks
Source: Bioinformatics. 2021 Jul 30;38(2):566–7. doi: 10.1093/bioinformatics/btab552 (PMC8723145; doi:10.1093/bioinformatics/btab552)
Supplement: btab552_Supplementary_Data [file btab552_supplementary_data.zip › Supplementary_table_1.csv]

	n reactions PolyRound reduced rounded	n constraints PolyRound reduced rounded	message PolyRound reduced rounded	n reactions PolyRound rounded	n constraints PolyRound rounded	message PolyRound rounded	n reactions PolyRound glpk	n constraints PolyRound glpk	message PolyRound glpk	n reactions CT default	n constraints CT default	messageCT default	n reactions CT	n constraints CT	messageCT	n reactions CT old default	n constraints CT old default	messageCT old default	n reactions CT old	n constraints CT old	messageCT old	n reactions original	n ie constraints original	n e constraints original	rank S original
e coli core	24	36	no exception	24	182	no exception	24	36	no exception	24.0	175.0	no exception	24.0	175.0	no exception	24.0	175.0	no exception	24.0	175.0	no exception	95.0	190.0	72.0	67.0
iIS312 Trypomastigote	31	93	no exception	31	778	no exception	31	93	no exception	31.0	387.0	no exception	31.0	387.0	no exception	31.0	387.0	no exception	31.0	387.0	no exception	520.0	1040.0	606.0	472.0
iIS312 Amastigote	35	83	no exception	35	805	no exception	35	83	no exception	35.0	417.0	no exception	35.0	417.0	no exception	35.0	417.0	no exception	35.0	417.0	no exception	519.0	1038.0	606.0	472.0
iIS312 Epimastigote	45	136	no exception	45	871	no exception	45	136	no exception	45.0	461.0	no exception	45.0	461.0	no exception	45.0	461.0	no exception	45.0	461.0	no exception	519.0	1038.0	606.0	472.0
iIS312	46	137	no exception	46	881	no exception	46	137	no exception	46.0	465.0	no exception	46.0	465.0	no exception	46.0	465.0	no exception	46.0	465.0	no exception	519.0	1038.0	606.0	472.0
iLJ478	59	96	no exception	59	1081	no exception	59	96	no exception	57.0	500.0	no exception	57.0	500.0	no exception	57.0	500.0	no exception	57.0	500.0	no exception	652.0	1304.0	570.0	528.0
iIT341	65	96	no exception	65	1015	no exception	65	96	no exception	-1.0	-1.0	[gurobi] Primal optimality condition in solveCobraLP not satisfied, residual = 0.0039062, while feasTol = 1e-06	-1.0	-1.0	[gurobi] Primal optimality condition in solveCobraLP not satisfied, residual = 0.00097656, while feasTol = 1e-09	64.0	755.0	no exception	65.0	783.0	no exception	554.0	1108.0	485.0	465.0
iAF692	80	117	no exception	65	1013	no exception	80	117	no exception	-1.0	-1.0	x0 not interior	-1.0	-1.0	[gurobi] Primal optimality condition in solveCobraLP not satisfied, residual = 3.8147e-06, while feasTol = 1e-09	-1.0	-1.0	x0 not interior	-1.0	-1.0	x0 not interior	690.0	1380.0	628.0	586.0
iSB619	83	112	no exception	83	1224	no exception	83	112	no exception	-1.0	-1.0	x0 not interior	-1.0	-1.0	[gurobi] Primal optimality condition in solveCobraLP not satisfied, residual = 0.0019531, while feasTol = 1e-09	83.0	901.0	no exception	83.0	901.0	no exception	743.0	1486.0	655.0	596.0
iHN637	88	121	no exception	88	1343	no exception	88	121	no exception	87.0	668.0	no exception	87.0	668.0	no exception	87.0	668.0	no exception	87.0	668.0	no exception	785.0	1570.0	698.0	661.0
iJN678	92	124	no exception	78	1238	no exception	92	124	no exception	-1.0	-1.0	x0 not interior	-1.0	-1.0	x0 not interior	-1.0	-1.0	x0 not interior	-1.0	-1.0	x0 not interior	863.0	1726.0	795.0	741.0
iJB785	102	186	no exception	85	1254	no exception	102	186	no exception	-1.0	-1.0	x0 not interior	-1.0	-1.0	x0 not interior	-1.0	-1.0	x0 not interior	-1.0	-1.0	x0 not interior	849.0	1698.0	767.0	732.0
iNF517	106	199	no exception	106	1289	no exception	106	199	no exception	104.0	756.0	no exception	104.0	756.0	no exception	104.0	756.0	no exception	104.0	756.0	no exception	754.0	1508.0	650.0	598.0
iCN900	116	141	no exception	116	1704	no exception	116	141	no exception	116.0	606.0	no exception	-1.0	-1.0	[gurobi] Dual optimality condition in solveCobraLP not satisfied, residual = 6.8665e-05, while optTol = 1e-09	116.0	606.0	no exception	116.0	606.0	no exception	1229.0	2458.0	884.0	847.0
iJN746	122	224	no exception	122	1822	no exception	122	224	no exception	-1.0	-1.0	[gurobi] Primal optimality condition in solveCobraLP not satisfied, residual = 0.0078125, while feasTol = 1e-06	-1.0	-1.0	[gurobi] Primal optimality condition in solveCobraLP not satisfied, residual = 0.0078125, while feasTol = 1e-09	122.0	1287.0	no exception	122.0	1287.0	no exception	1054.0	2108.0	907.0	866.0
iAB RBC 283	130	188	no exception	130	936	no exception	130	188	no exception	130.0	907.0	no exception	130.0	907.0	no exception	130.0	907.0	no exception	130.0	907.0	no exception	469.0	938.0	342.0	339.0
iAF987	150	217	no exception	118	1912	no exception	150	217	no exception	-1.0	-1.0	x0 not interior	-1.0	-1.0	[gurobi] Primal optimality condition in solveCobraLP not satisfied, residual = 4.7684e-07, while feasTol = 1e-09	-1.0	-1.0	x0 not interior	-1.0	-1.0	x0 not interior	1285.0	2570.0	1109.0	1059.0
iSynCJ816	156	224	no exception	110	1549	no exception	156	224	no exception	-1.0	-1.0	x0 not interior	-1.0	-1.0	[gurobi] Primal optimality condition in solveCobraLP not satisfied, residual = 4.7684e-07, while feasTol = 1e-09	-1.0	-1.0	x0 not interior	-1.0	-1.0	x0 not interior	1044.0	2088.0	925.0	851.0
iYO844	166	222	no exception	166	1976	no exception	166	222	no exception	-1.0	-1.0	x0 not interior	-1.0	-1.0	x0 not interior	-1.0	-1.0	x0 not interior	-1.0	-1.0	x0 not interior	1250.0	2500.0	990.0	959.0
iND750	180	273	no exception	180	2086	no exception	180	273	no exception	180.0	1263.0	no exception	-1.0	-1.0	[gurobi] Dual optimality condition in solveCobraLP not satisfied, residual = 4.7684e-07, while optTol = 1e-09	180.0	1263.0	no exception	180.0	1263.0	no exception	1266.0	2532.0	1059.0	982.0
iCN718	188	355	no exception	188	1816	no exception	188	355	no exception	188.0	1247.0	no exception	-1.0	-1.0	[gurobi] Dual optimality condition in solveCobraLP not satisfied, residual = 1.1921e-07, while optTol = 1e-09	188.0	1247.0	no exception	188.0	1247.0	no exception	1015.0	2030.0	884.0	803.0
iNJ661	191	270	no exception	191	1809	no exception	191	270	no exception	191.0	1481.0	no exception	-1.0	-1.0	[gurobi] Primal optimality condition in solveCobraLP not satisfied, residual = 3.0518e-05, while feasTol = 1e-09	191.0	1481.0	no exception	191.0	1481.0	no exception	1025.0	2050.0	825.0	785.0
iAM Pb448	221	380	no exception	221	2014	no exception	221	380	no exception	-1.0	-1.0	[gurobi] Primal optimality condition in solveCobraLP not satisfied, residual = 0.00048828, while feasTol = 1e-06	-1.0	-1.0	[gurobi] Primal optimality condition in solveCobraLP not satisfied, residual = 0.00048828, while feasTol = 1e-09	221.0	1669.0	no exception	221.0	1669.0	no exception	1067.0	2134.0	903.0	833.0
iAM Pc455	225	390	no exception	225	2030	no exception	225	390	no exception	-1.0	-1.0	[gurobi] Primal optimality condition in solveCobraLP not satisfied, residual = 0.00048828, while feasTol = 1e-06	-1.0	-1.0	[gurobi] Primal optimality condition in solveCobraLP not satisfied, residual = 0.00048828, while feasTol = 1e-09	-1.0	-1.0	[gurobi] Optimality condition (1) in solveCobraLP not satisfied, residual = 1.5259e-05, while feasTol = 1e-09	-1.0	-1.0	[gurobi] Optimality condition (1) in solveCobraLP not satisfied, residual = 1.5259e-05, while feasTol = 1e-09	1074.0	2148.0	907.0	836.0
iAM Pv461	227	393	no exception	227	2040	no exception	227	393	no exception	-1.0	-1.0	[gurobi] Primal optimality condition in solveCobraLP not satisfied, residual = 0.00048828, while feasTol = 1e-06	-1.0	-1.0	[gurobi] Primal optimality condition in solveCobraLP not satisfied, residual = 0.00048828, while feasTol = 1e-09	227.0	1713.0	no exception	-1.0	-1.0	[gurobi] Optimality condition (1) in solveCobraLP not satisfied, residual = 1.5259e-05, while feasTol = 1e-09	1078.0	2156.0	909.0	838.0
iAM Pk459	227	393	no exception	227	2041	no exception	227	393	no exception	-1.0	-1.0	[gurobi] Primal optimality condition in solveCobraLP not satisfied, residual = 0.00012207, while feasTol = 1e-06	-1.0	-1.0	[gurobi] Primal optimality condition in solveCobraLP not satisfied, residual = 0.00048828, while feasTol = 1e-09	-1.0	-1.0	[gurobi] Optimality condition (1) in solveCobraLP not satisfied, residual = 1.5259e-05, while feasTol = 1e-09	-1.0	-1.0	[gurobi] Optimality condition (1) in solveCobraLP not satisfied, residual = 1.5259e-05, while feasTol = 1e-09	1079.0	2158.0	909.0	839.0
iEK1008	228	292	no exception	228	2179	no exception	226	289	no exception	226.0	1767.0	no exception	-1.0	-1.0	[gurobi] Primal optimality condition in solveCobraLP not satisfied, residual = 7.6294e-06, while feasTol = 1e-09	226.0	1767.0	no exception	226.0	1767.0	no exception	1226.0	2452.0	972.0	946.0
iAM Pf480	230	399	no exception	230	2050	no exception	230	399	no exception	-1.0	-1.0	[gurobi] Primal optimality condition in solveCobraLP not satisfied, residual = 0.00048828, while feasTol = 1e-06	-1.0	-1.0	[gurobi] Primal optimality condition in solveCobraLP not satisfied, residual = 0.00048828, while feasTol = 1e-09	-1.0	-1.0	[gurobi] Optimality condition (1) in solveCobraLP not satisfied, residual = 1.5259e-05, while feasTol = 1e-09	-1.0	-1.0	[gurobi] Optimality condition (1) in solveCobraLP not satisfied, residual = 1.5259e-05, while feasTol = 1e-09	1083.0	2166.0	909.0	840.0
iYS854	232	332	no exception	232	2503	no exception	232	332	no exception	-1.0	-1.0	x0 not interior	-1.0	-1.0	[gurobi] Primal optimality condition in solveCobraLP not satisfied, residual = 7.6294e-06, while feasTol = 1e-09	-1.0	-1.0	x0 not interior	232.0	1857.0	no exception	1455.0	2910.0	1174.0	1130.0
iJR904	232	291	no exception	232	1807	no exception	232	291	no exception	-1.0	-1.0	[gurobi] Primal optimality condition in solveCobraLP not satisfied, residual = 0.0078125, while feasTol = 1e-06	-1.0	-1.0	[gurobi] Primal optimality condition in solveCobraLP not satisfied, residual = 0.00012207, while feasTol = 1e-09	232.0	1315.0	no exception	232.0	1315.0	no exception	1075.0	2150.0	761.0	743.0
iMM904	288	413	no exception	288	2658	no exception	288	413	no exception	-1.0	-1.0	[gurobi] Primal optimality condition in solveCobraLP not satisfied, residual = 0.00013733, while feasTol = 1e-06	-1.0	-1.0	[gurobi] Dual optimality condition in solveCobraLP not satisfied, residual = 3.0518e-05, while optTol = 1e-09	288.0	1769.0	no exception	288.0	1769.0	no exception	1577.0	3154.0	1226.0	1146.0
iAT PLT 636	289	593	no exception	289	2016	no exception	289	593	no exception	289.0	2016.0	no exception	289.0	2016.0	no exception	289.0	2016.0	no exception	289.0	2016.0	no exception	1008.0	2016.0	738.0	719.0
iPC815	327	441	no exception	327	3289	no exception	327	441	no exception	327.0	2117.0	no exception	-1.0	-1.0	[gurobi] Primal optimality condition in solveCobraLP not satisfied, residual = 2.861e-06, while feasTol = 1e-09	327.0	2117.0	no exception	327.0	2117.0	no exception	1961.0	3922.0	1552.0	1502.0
iYL1228	430	565	no exception	430	3742	no exception	430	565	no exception	430.0	2445.0	no exception	-1.0	-1.0	[gurobi] Dual optimality condition in solveCobraLP not satisfied, residual = 1.1921e-07, while optTol = 1e-09	430.0	2445.0	no exception	430.0	2445.0	no exception	2262.0	4524.0	1658.0	1613.0
iSDY 1059	509	677	no exception	509	4305	no exception	509	677	no exception	-1.0	-1.0	x0 not interior	-1.0	-1.0	[gurobi] Primal optimality condition in solveCobraLP not satisfied, residual = 4.7684e-07, while feasTol = 1e-09	-1.0	-1.0	x0 not interior	509.0	2967.0	no exception	2539.0	5078.0	1888.0	1828.0
iAF1260	524	671	no exception	-1	-1	array must not contain infs or NaNs	524	671	no exception	-1.0	-1.0	[gurobi] Primal optimality condition in solveCobraLP not satisfied, residual = 0.0019531, while feasTol = 1e-06	-1.0	-1.0	[gurobi] Primal optimality condition in solveCobraLP not satisfied, residual = 0.0019531, while feasTol = 1e-09	524.0	3063.0	no exception	524.0	3063.0	no exception	2382.0	4764.0	1668.0	1630.0
iS 1188	528	703	no exception	-1	-1	Rounding transformation not full dimensional	528	703	no exception	527.0	3007.0	no exception	-1.0	-1.0	[gurobi] Primal optimality condition in solveCobraLP not satisfied, residual = 1.9073e-06, while feasTol = 1e-09	527.0	3007.0	no exception	528.0	2973.0	no exception	2619.0	5238.0	1914.0	1856.0
iRC1080	531	925	no exception	531	3908	no exception	531	925	no exception	-1.0	-1.0	x0 not interior	-1.0	-1.0	[gurobi] Primal optimality condition in solveCobraLP not satisfied, residual = 7.6294e-06, while feasTol = 1e-09	-1.0	-1.0	x0 not interior	531.0	3134.0	no exception	2191.0	4382.0	1706.0	1588.0
iSF 1195	533	711	no exception	533	4407	no exception	533	711	no exception	-1.0	-1.0	x0 not interior	-1.0	-1.0	[gurobi] Primal optimality condition in solveCobraLP not satisfied, residual = 1.9073e-06, while feasTol = 1e-09	-1.0	-1.0	model.A must be a sparse double real matrix	533.0	2989.0	no exception	2630.0	5260.0	1917.0	1859.0
iSFV 1184	536	716	no exception	-1	-1	array must not contain infs or NaNs	536	716	no exception	-1.0	-1.0	x0 not interior	-1.0	-1.0	[gurobi] Primal optimality condition in solveCobraLP not satisfied, residual = 2.3842e-07, while feasTol = 1e-09	535.0	2814.0	no exception	536.0	2997.0	no exception	2621.0	5242.0	1917.0	1861.0
iAF1260b	538	689	no exception	538	4166	no exception	538	689	no exception	-1.0	-1.0	[gurobi] Primal optimality condition in solveCobraLP not satisfied, residual = 0.00024414, while feasTol = 1e-06	-1.0	-1.0	[gurobi] Primal optimality condition in solveCobraLP not satisfied, residual = 0.00024414, while feasTol = 1e-09	-1.0	-1.0	model.A must be a sparse double real matrix	-1.0	-1.0	model.A must be a sparse double real matrix	2388.0	4776.0	1668.0	1630.0
STM v1 0	538	688	no exception	-1	-1	Rounding transformation not full dimensional	538	688	no exception	-1.0	-1.0	x0 not interior	-1.0	-1.0	x0 not interior	-1.0	-1.0	x0 not interior	-1.0	-1.0	x0 not interior	2545.0	5090.0	1802.0	1763.0
iSBO 1134	541	714	no exception	-1	-1	Rounding transformation not full dimensional	541	714	no exception	-1.0	-1.0	x0 not interior	-1.0	-1.0	model.A must be a sparse double real matrix	-1.0	-1.0	model.A must be a sparse double real matrix	-1.0	-1.0	model.A must be a sparse double real matrix	2591.0	5182.0	1908.0	1842.0
iSFxv 1172	548	722	no exception	548	4453	no exception	548	722	no exception	-1.0	-1.0	x0 not interior	-1.0	-1.0	[gurobi] Primal optimality condition in solveCobraLP not satisfied, residual = 9.5367e-07, while feasTol = 1e-09	-1.0	-1.0	model.A must be a sparse double real matrix	548.0	3073.0	no exception	2638.0	5276.0	1918.0	1861.0
iSbBS512 1146	550	736	no exception	550	4400	no exception	550	736	no exception	550.0	3043.0	no exception	-1.0	-1.0	[gurobi] Primal optimality condition in solveCobraLP not satisfied, residual = 4.7684e-07, while feasTol = 1e-09	550.0	3043.0	no exception	550.0	3043.0	no exception	2591.0	5182.0	1910.0	1841.0
iJN1463	550	753	no exception	-1	-1	Rounding transformation not full dimensional	-1	-1	timeout	-1.0	-1.0	[gurobi] Primal optimality condition in solveCobraLP not satisfied, residual = 0.0039062, while feasTol = 1e-06	-1.0	-1.0	[gurobi] Primal optimality condition in solveCobraLP not satisfied, residual = 0.0039062, while feasTol = 1e-09	-1.0	-1.0	Input to SVD must not contain NaN or Inf.	-1.0	-1.0	Input to SVD must not contain NaN or Inf.	2927.0	5854.0	2143.0	2086.0
iECIAI39 1322	568	774	no exception	568	4556	no exception	568	774	no exception	567.0	3137.0	no exception	-1.0	-1.0	[gurobi] Primal optimality condition in solveCobraLP not satisfied, residual = 1.9073e-06, while feasTol = 1e-09	-1.0	-1.0	model.A must be a sparse double real matrix	-1.0	-1.0	model.A must be a sparse double real matrix	2721.0	5442.0	1953.0	1896.0
iSSON 1240	573	766	no exception	573	4548	no exception	573	766	no exception	572.0	3163.0	no exception	-1.0	-1.0	[gurobi] Primal optimality condition in solveCobraLP not satisfied, residual = 9.5367e-07, while feasTol = 1e-09	-1.0	-1.0	model.A must be a sparse double real matrix	-1.0	-1.0	model.A must be a sparse double real matrix	2693.0	5386.0	1936.0	1878.0
iEC1344 C	578	769	no exception	-1	-1	array must not contain infs or NaNs	578	769	no exception	-1.0	-1.0	x0 not interior	-1.0	-1.0	[gurobi] Primal optimality condition in solveCobraLP not satisfied, residual = 1.9073e-06, while feasTol = 1e-09	-1.0	-1.0	model.A must be a sparse double real matrix	578.0	3229.0	no exception	2726.0	5452.0	1934.0	1875.0
iJO1366	582	752	no exception	582	4521	no exception	582	752	no exception	580.0	3365.0	no exception	-1.0	-1.0	[gurobi] Primal optimality condition in solveCobraLP not satisfied, residual = 7.6294e-06, while feasTol = 1e-09	-1.0	-1.0	model.A must be a sparse double real matrix	-1.0	-1.0	model.A must be a sparse double real matrix	2583.0	5166.0	1805.0	1766.0
iECIAI1 1343	591	1055	no exception	-1	-1	Rounding transformation not full dimensional	591	1055	no exception	-1.0	-1.0	model.A must be a sparse double real matrix	-1.0	-1.0	[gurobi] Primal optimality condition in solveCobraLP not satisfied, residual = 4.7684e-07, while feasTol = 1e-09	591.0	3241.0	no exception	591.0	3241.0	no exception	2765.0	5530.0	1968.0	1910.0
iECH74115 1262	592	784	no exception	-1	-1	array must not contain infs or NaNs	592	784	no exception	-1.0	-1.0	x0 not interior	-1.0	-1.0	[gurobi] Primal optimality condition in solveCobraLP not satisfied, residual = 9.5367e-07, while feasTol = 1e-09	-1.0	-1.0	model.A must be a sparse double real matrix	-1.0	-1.0	model.A must be a sparse double real matrix	2694.0	5388.0	1918.0	1865.0
iEcHS 1320	592	783	no exception	592	4663	no exception	592	783	no exception	591.0	3251.0	no exception	-1.0	-1.0	[gurobi] Primal optimality condition in solveCobraLP not satisfied, residual = 4.7684e-07, while feasTol = 1e-09	592.0	3255.0	no exception	592.0	3255.0	no exception	2753.0	5506.0	1963.0	1905.0
iE2348C 1286	592	794	no exception	592	4601	no exception	592	794	no exception	591.0	3243.0	no exception	-1.0	-1.0	[gurobi] Primal optimality condition in solveCobraLP not satisfied, residual = 1.9073e-06, while feasTol = 1e-09	-1.0	-1.0	model.A must be a sparse double real matrix	-1.0	-1.0	Input to SVD must not contain NaN or Inf.	2703.0	5406.0	1919.0	1866.0
iG2583 1286	596	789	no exception	596	4612	no exception	596	789	no exception	-1.0	-1.0	Input to SVD must not contain NaN or Inf.	-1.0	-1.0	[gurobi] Primal optimality condition in solveCobraLP not satisfied, residual = 4.7684e-07, while feasTol = 1e-09	595.0	3076.0	no exception	596.0	3253.0	no exception	2704.0	5408.0	1919.0	1867.0
iECED1 1282	596	790	no exception	-1	-1	Rounding transformation not full dimensional	596	790	no exception	595.0	3249.0	no exception	-1.0	-1.0	[gurobi] Primal optimality condition in solveCobraLP not satisfied, residual = 1.9073e-06, while feasTol = 1e-09	-1.0	-1.0	model.A must be a sparse double real matrix	-1.0	-1.0	model.A must be a sparse double real matrix	2706.0	5412.0	1929.0	1874.0
iECs 1301	598	791	no exception	598	4627	no exception	598	791	no exception	-1.0	-1.0	[gurobi] Primal optimality condition in solveCobraLP not satisfied, residual = 0.00012207, while feasTol = 1e-06	-1.0	-1.0	[gurobi] Primal optimality condition in solveCobraLP not satisfied, residual = 1.9073e-06, while feasTol = 1e-09	-1.0	-1.0	model.A must be a sparse double real matrix	-1.0	-1.0	model.A must be a sparse double real matrix	2720.0	5440.0	1923.0	1871.0
iZ 1308	598	791	no exception	598	4628	no exception	598	791	no exception	597.0	3253.0	no exception	-1.0	-1.0	[gurobi] Primal optimality condition in solveCobraLP not satisfied, residual = 1.9073e-06, while feasTol = 1e-09	597.0	3253.0	no exception	-1.0	-1.0	model.A must be a sparse double real matrix	2721.0	5442.0	1923.0	1871.0
iEKO11 1354	598	792	no exception	-1	-1	array must not contain infs or NaNs	598	792	no exception	-1.0	-1.0	model.A must be a sparse double real matrix	-1.0	-1.0	[gurobi] Primal optimality condition in solveCobraLP not satisfied, residual = 4.7684e-07, while feasTol = 1e-09	598.0	3311.0	no exception	598.0	3311.0	no exception	2778.0	5556.0	1972.0	1914.0
iEC042 1314	598	788	no exception	598	4624	no exception	598	788	no exception	597.0	3249.0	no exception	-1.0	-1.0	[gurobi] Primal optimality condition in solveCobraLP not satisfied, residual = 1.9073e-06, while feasTol = 1e-09	-1.0	-1.0	model.A must be a sparse double real matrix	-1.0	-1.0	model.A must be a sparse double real matrix	2714.0	5428.0	1926.0	1873.0
iECSP 1301	598	791	no exception	-1	-1	Rounding transformation not full dimensional	598	791	no exception	597.0	3253.0	no exception	-1.0	-1.0	[gurobi] Primal optimality condition in solveCobraLP not satisfied, residual = 1.9073e-06, while feasTol = 1e-09	597.0	3253.0	no exception	-1.0	-1.0	model.A must be a sparse double real matrix	2712.0	5424.0	1920.0	1868.0
iB21 1397	599	787	no exception	599	4650	no exception	599	787	no exception	-1.0	-1.0	model.A must be a sparse double real matrix	-1.0	-1.0	[gurobi] Primal optimality condition in solveCobraLP not satisfied, residual = 4.7684e-07, while feasTol = 1e-09	-1.0	-1.0	model.A must be a sparse double real matrix	599.0	3263.0	no exception	2741.0	5482.0	1943.0	1885.0
iECD 1391	599	787	no exception	599	4650	no exception	599	787	no exception	-1.0	-1.0	x0 not interior	-1.0	-1.0	x0 not interior	-1.0	-1.0	x0 not interior	-1.0	-1.0	x0 not interior	2741.0	5482.0	1943.0	1885.0
iECBD 1354	600	788	no exception	600	4658	no exception	600	788	no exception	600.0	3265.0	no exception	-1.0	-1.0	[gurobi] Primal optimality condition in solveCobraLP not satisfied, residual = 1.9073e-06, while feasTol = 1e-09	600.0	3265.0	no exception	600.0	3265.0	no exception	2748.0	5496.0	1952.0	1890.0
iECO111 1330	602	796	no exception	-1	-1	Rounding transformation not full dimensional	602	796	no exception	601.0	3263.0	no exception	-1.0	-1.0	[gurobi] Primal optimality condition in solveCobraLP not satisfied, residual = 1.9073e-06, while feasTol = 1e-09	-1.0	-1.0	model.A must be a sparse double real matrix	-1.0	-1.0	model.A must be a sparse double real matrix	2760.0	5520.0	1959.0	1904.0
iEC1356 Bl21DE3	602	795	no exception	602	4645	no exception	-1	-1	timeout	602.0	3263.0	no exception	-1.0	-1.0	[gurobi] Primal optimality condition in solveCobraLP not satisfied, residual = 9.5367e-07, while feasTol = 1e-09	602.0	3263.0	no exception	602.0	3263.0	no exception	2740.0	5480.0	1918.0	1866.0
iEcolC 1368	602	796	no exception	602	4687	no exception	602	796	no exception	601.0	3267.0	no exception	-1.0	-1.0	[gurobi] Primal optimality condition in solveCobraLP not satisfied, residual = 1.9073e-06, while feasTol = 1e-09	-1.0	-1.0	model.A must be a sparse double real matrix	-1.0	-1.0	model.A must be a sparse double real matrix	2768.0	5536.0	1969.0	1909.0
iEcE24377 1341	603	802	no exception	-1	-1	Rounding transformation not full dimensional	603	802	no exception	602.0	3309.0	no exception	-1.0	-1.0	[gurobi] Primal optimality condition in solveCobraLP not satisfied, residual = 4.7684e-07, while feasTol = 1e-09	603.0	3311.0	no exception	603.0	3311.0	no exception	2763.0	5526.0	1972.0	1909.0
iETEC 1333	603	798	no exception	-1	-1	array must not contain infs or NaNs	603	798	no exception	-1.0	-1.0	x0 not interior	-1.0	-1.0	[gurobi] Primal optimality condition in solveCobraLP not satisfied, residual = 1.9073e-06, while feasTol = 1e-09	-1.0	-1.0	x0 not interior	-1.0	-1.0	model.A must be a sparse double real matrix	2756.0	5512.0	1962.0	1901.0
ic 1306	604	801	no exception	-1	-1	array must not contain infs or NaNs	604	801	no exception	-1.0	-1.0	model.A must be a sparse double real matrix	-1.0	-1.0	[gurobi] Primal optimality condition in solveCobraLP not satisfied, residual = 9.5367e-07, while feasTol = 1e-09	-1.0	-1.0	Input to SVD must not contain NaN or Inf.	-1.0	-1.0	model.A must be a sparse double real matrix	2726.0	5452.0	1936.0	1880.0
iECNA114 1301	604	801	no exception	604	4634	no exception	604	801	no exception	603.0	3273.0	no exception	-1.0	-1.0	[gurobi] Primal optimality condition in solveCobraLP not satisfied, residual = 1.9073e-06, while feasTol = 1e-09	604.0	3313.0	no exception	604.0	3313.0	no exception	2718.0	5436.0	1927.0	1872.0
iECS88 1305	604	814	no exception	-1	-1	array must not contain infs or NaNs	-1	-1	timeout	603.0	3267.0	no exception	-1.0	-1.0	[gurobi] Primal optimality condition in solveCobraLP not satisfied, residual = 9.5367e-07, while feasTol = 1e-09	-1.0	-1.0	model.A must be a sparse double real matrix	-1.0	-1.0	model.A must be a sparse double real matrix	2729.0	5458.0	1942.0	1883.0
iECB 1328	604	798	no exception	604	4666	no exception	604	798	no exception	-1.0	-1.0	x0 not interior	-1.0	-1.0	[gurobi] Primal optimality condition in solveCobraLP not satisfied, residual = 2.3842e-07, while feasTol = 1e-09	-1.0	-1.0	x0 not interior	-1.0	-1.0	model.A must be a sparse double real matrix	2748.0	5496.0	1951.0	1891.0
iLF82 1304	604	806	no exception	604	4629	no exception	604	806	no exception	-1.0	-1.0	x0 not interior	-1.0	-1.0	[gurobi] Primal optimality condition in solveCobraLP not satisfied, residual = 1.9073e-06, while feasTol = 1e-09	-1.0	-1.0	[gurobi] Optimality condition (1) in solveCobraLP not satisfied, residual = 0.0013778, while feasTol = 1e-09	-1.0	-1.0	model.A must be a sparse double real matrix	2726.0	5452.0	1938.0	1879.0
iUTI89 1310	605	802	no exception	-1	-1	array must not contain infs or NaNs	605	802	no exception	604.0	3285.0	no exception	-1.0	-1.0	[gurobi] Primal optimality condition in solveCobraLP not satisfied, residual = 1.9073e-06, while feasTol = 1e-09	-1.0	-1.0	model.A must be a sparse double real matrix	-1.0	-1.0	model.A must be a sparse double real matrix	2725.0	5450.0	1940.0	1883.0
iECO103 1326	605	801	no exception	605	4683	no exception	605	801	no exception	604.0	3281.0	no exception	-1.0	-1.0	[gurobi] Primal optimality condition in solveCobraLP not satisfied, residual = 9.5367e-07, while feasTol = 1e-09	604.0	3281.0	no exception	-1.0	-1.0	model.A must be a sparse double real matrix	2758.0	5516.0	1958.0	1904.0
iECUMN 1333	605	801	no exception	605	4654	no exception	605	801	no exception	-1.0	-1.0	x0 not interior	-1.0	-1.0	[gurobi] Primal optimality condition in solveCobraLP not satisfied, residual = 4.7684e-07, while feasTol = 1e-09	604.0	3313.0	no exception	-1.0	-1.0	model.A must be a sparse double real matrix	2740.0	5480.0	1935.0	1883.0
iEcDH1 1363	607	803	no exception	-1	-1	Rounding transformation not full dimensional	607	803	no exception	606.0	3295.0	no exception	-1.0	-1.0	[gurobi] Primal optimality condition in solveCobraLP not satisfied, residual = 9.5367e-07, while feasTol = 1e-09	-1.0	-1.0	model.A must be a sparse double real matrix	-1.0	-1.0	model.A must be a sparse double real matrix	2750.0	5500.0	1949.0	1895.0
iECABU c1320	607	804	no exception	607	4651	no exception	607	804	no exception	606.0	3287.0	no exception	-1.0	-1.0	[gurobi] Primal optimality condition in solveCobraLP not satisfied, residual = 4.7684e-07, while feasTol = 1e-09	-1.0	-1.0	model.A must be a sparse double real matrix	-1.0	-1.0	model.A must be a sparse double real matrix	2731.0	5462.0	1942.0	1884.0
iECSE 1348	607	804	no exception	-1	-1	Rounding transformation not full dimensional	607	804	no exception	-1.0	-1.0	x0 not interior	-1.0	-1.0	[gurobi] Primal optimality condition in solveCobraLP not satisfied, residual = 1.1921e-07, while feasTol = 1e-09	606.0	3327.0	no exception	-1.0	-1.0	model.A must be a sparse double real matrix	2768.0	5536.0	1957.0	1903.0
iUMNK88 1353	608	805	no exception	608	4706	no exception	608	805	no exception	-1.0	-1.0	Input to SVD must not contain NaN or Inf.	-1.0	-1.0	[gurobi] Primal optimality condition in solveCobraLP not satisfied, residual = 9.5367e-07, while feasTol = 1e-09	-1.0	-1.0	model.A must be a sparse double real matrix	-1.0	-1.0	model.A must be a sparse double real matrix	2777.0	5554.0	1969.0	1909.0
iECW 1372	608	804	no exception	-1	-1	array must not contain infs or NaNs	608	804	no exception	607.0	3335.0	no exception	-1.0	-1.0	[gurobi] Primal optimality condition in solveCobraLP not satisfied, residual = 1.5259e-05, while feasTol = 1e-09	607.0	3335.0	no exception	608.0	3337.0	no exception	2782.0	5564.0	1973.0	1914.0
iEC55989 1330	608	804	no exception	608	4687	no exception	-1	-1	timeout	607.0	3339.0	no exception	-1.0	-1.0	[gurobi] Primal optimality condition in solveCobraLP not satisfied, residual = 2.3842e-07, while feasTol = 1e-09	608.0	3305.0	no exception	608.0	3305.0	no exception	2756.0	5512.0	1953.0	1896.0
iWFL 1372	608	804	no exception	-1	-1	array must not contain infs or NaNs	608	804	no exception	-1.0	-1.0	x0 not interior	-1.0	-1.0	[gurobi] Primal optimality condition in solveCobraLP not satisfied, residual = 1.9073e-06, while feasTol = 1e-09	-1.0	-1.0	x0 not interior	608.0	3301.0	no exception	2782.0	5564.0	1973.0	1914.0
iECDH1ME8569 1439	609	806	no exception	609	4685	no exception	609	806	no exception	608.0	3301.0	no exception	-1.0	-1.0	[gurobi] Primal optimality condition in solveCobraLP not satisfied, residual = 1.9073e-06, while feasTol = 1e-09	-1.0	-1.0	model.A must be a sparse double real matrix	-1.0	-1.0	model.A must be a sparse double real matrix	2755.0	5510.0	1950.0	1898.0
iECO26 1355	609	806	no exception	-1	-1	Rounding transformation not full dimensional	609	806	no exception	608.0	3293.0	no exception	-1.0	-1.0	[gurobi] Primal optimality condition in solveCobraLP not satisfied, residual = 3.0518e-05, while feasTol = 1e-09	609.0	3333.0	no exception	609.0	3333.0	no exception	2780.0	5560.0	1965.0	1910.0
iY75 1357	609	805	no exception	-1	-1	Rounding transformation not full dimensional	609	805	no exception	-1.0	-1.0	[gurobi] Primal optimality condition in solveCobraLP not satisfied, residual = 0.00010681, while feasTol = 1e-06	-1.0	-1.0	[gurobi] Primal optimality condition in solveCobraLP not satisfied, residual = 1.1921e-07, while feasTol = 1e-09	608.0	3339.0	no exception	-1.0	-1.0	model.A must be a sparse double real matrix	2759.0	5518.0	1953.0	1900.0
iAPECO1 1312	611	822	no exception	-1	-1	array must not contain infs or NaNs	611	822	no exception	610.0	3297.0	no exception	-1.0	-1.0	[gurobi] Primal optimality condition in solveCobraLP not satisfied, residual = 1.9073e-06, while feasTol = 1e-09	-1.0	-1.0	model.A must be a sparse double real matrix	-1.0	-1.0	model.A must be a sparse double real matrix	2735.0	5470.0	1942.0	1883.0
iEcSMS35 1347	611	807	no exception	-1	-1	Rounding transformation not full dimensional	611	807	no exception	610.0	3307.0	no exception	-1.0	-1.0	[gurobi] Primal optimality condition in solveCobraLP not satisfied, residual = 9.5367e-07, while feasTol = 1e-09	611.0	3311.0	no exception	611.0	3311.0	no exception	2746.0	5492.0	1947.0	1890.0
iECP 1309	612	824	no exception	612	4663	no exception	-1	-1	timeout	-1.0	-1.0	x0 not interior	-1.0	-1.0	[gurobi] Primal optimality condition in solveCobraLP not satisfied, residual = 1.9073e-06, while feasTol = 1e-09	611.0	3297.0	no exception	-1.0	-1.0	model.A must be a sparse double real matrix	2739.0	5478.0	1941.0	1883.0
iUMN146 1321	613	825	no exception	613	4660	no exception	613	825	no exception	-1.0	-1.0	x0 not interior	-1.0	-1.0	[gurobi] Primal optimality condition in solveCobraLP not satisfied, residual = 4.7684e-07, while feasTol = 1e-09	-1.0	-1.0	x0 not interior	-1.0	-1.0	model.A must be a sparse double real matrix	2735.0	5470.0	1942.0	1884.0
iECOK1 1307	613	825	no exception	613	4654	no exception	613	825	no exception	612.0	3301.0	no exception	-1.0	-1.0	[gurobi] Primal optimality condition in solveCobraLP not satisfied, residual = 9.5367e-07, while feasTol = 1e-09	-1.0	-1.0	model.A must be a sparse double real matrix	-1.0	-1.0	model.A must be a sparse double real matrix	2729.0	5458.0	1941.0	1882.0
iBWG 1329	613	822	no exception	-1	-1	array must not contain infs or NaNs	613	822	no exception	611.0	3433.0	no exception	-1.0	-1.0	[gurobi] Primal optimality condition in solveCobraLP not satisfied, residual = 1.9073e-06, while feasTol = 1e-09	-1.0	-1.0	model.A must be a sparse double real matrix	-1.0	-1.0	Input to SVD must not contain NaN or Inf.	2741.0	5482.0	1949.0	1894.0
iEC1349 Crooks	614	819	no exception	614	4684	no exception	614	819	no exception	-1.0	-1.0	x0 not interior	-1.0	-1.0	[gurobi] Primal optimality condition in solveCobraLP not satisfied, residual = 1.9073e-06, while feasTol = 1e-09	-1.0	-1.0	model.A must be a sparse double real matrix	-1.0	-1.0	model.A must be a sparse double real matrix	2756.0	5512.0	1946.0	1886.0
iNRG857 1313	614	816	no exception	614	4663	no exception	614	816	no exception	613.0	3349.0	no exception	-1.0	-1.0	[gurobi] Primal optimality condition in solveCobraLP not satisfied, residual = 1.9073e-06, while feasTol = 1e-09	614.0	3315.0	no exception	-1.0	-1.0	model.A must be a sparse double real matrix	2735.0	5470.0	1943.0	1883.0
iECDH10B 1368	614	826	no exception	-1	-1	Rounding transformation not full dimensional	614	826	no exception	-1.0	-1.0	x0 not interior	-1.0	-1.0	[gurobi] Primal optimality condition in solveCobraLP not satisfied, residual = 2.3842e-07, while feasTol = 1e-09	-1.0	-1.0	x0 not interior	-1.0	-1.0	model.A must be a sparse double real matrix	2742.0	5484.0	1947.0	1893.0
iECSF 1327	616	826	no exception	-1	-1	Rounding transformation not full dimensional	616	826	no exception	-1.0	-1.0	x0 not interior	-1.0	-1.0	[gurobi] Primal optimality condition in solveCobraLP not satisfied, residual = 7.6294e-06, while feasTol = 1e-09	-1.0	-1.0	Input to SVD must not contain NaN or Inf.	-1.0	-1.0	model.A must be a sparse double real matrix	2742.0	5484.0	1951.0	1892.0
iEC1368 DH5a	622	830	no exception	-1	-1	Rounding transformation not full dimensional	622	830	no exception	-1.0	-1.0	model.A must be a sparse double real matrix	-1.0	-1.0	[gurobi] Primal optimality condition in solveCobraLP not satisfied, residual = 1.9073e-06, while feasTol = 1e-09	621.0	3182.0	no exception	-1.0	-1.0	model.A must be a sparse double real matrix	2779.0	5558.0	1951.0	1897.0
iEC1364 W	627	848	no exception	627	4788	no exception	627	848	no exception	-1.0	-1.0	x0 not interior	-1.0	-1.0	[gurobi] Primal optimality condition in solveCobraLP not satisfied, residual = 2.3842e-07, while feasTol = 1e-09	627.0	3509.0	no exception	-1.0	-1.0	model.A must be a sparse double real matrix	2764.0	5528.0	1927.0	1878.0
iML1515	635	803	no exception	635	4724	no exception	635	803	no exception	634.0	3449.0	no exception	-1.0	-1.0	[gurobi] Primal optimality condition in solveCobraLP not satisfied, residual = 3.8147e-06, while feasTol = 1e-09	635.0	3489.0	no exception	635.0	3489.0	no exception	2712.0	5424.0	1877.0	1845.0
iEC1372 W3110	640	866	no exception	640	4797	no exception	640	866	no exception	-1.0	-1.0	model.A must be a sparse double real matrix	-1.0	-1.0	[gurobi] Primal optimality condition in solveCobraLP not satisfied, residual = 1.9073e-06, while feasTol = 1e-09	-1.0	-1.0	model.A must be a sparse double real matrix	-1.0	-1.0	model.A must be a sparse double real matrix	2758.0	5516.0	1918.0	1873.0
iYS1720	738	962	no exception	-1	-1	array must not contain infs or NaNs	738	962	no exception	-1.0	-1.0	x0 not interior	-1.0	-1.0	x0 not interior	-1.0	-1.0	x0 not interior	-1.0	-1.0	x0 not interior	3357.0	6714.0	2435.0	2366.0
iMM1415	835	1388	no exception	-1	-1	Zero point not inside rounded polytope	835	1388	no exception	-1.0	-1.0	Input to SVD must not contain NaN or Inf.	-1.0	-1.0	Input to SVD must not contain NaN or Inf.	-1.0	-1.0	x0 not interior	-1.0	-1.0	Input to SVD must not contain NaN or Inf.	3726.0	7452.0	2775.0	2685.0
RECON1	931	2120	no exception	931	6610	no exception	-1	-1	timeout	931.0	4934.0	no exception	-1.0	-1.0	[gurobi] Primal optimality condition in solveCobraLP not satisfied, residual = 4.4354e-07, while feasTol = 1e-09	931.0	4934.0	no exception	931.0	4934.0	no exception	3741.0	7482.0	2766.0	2674.0
iCHOv1 DG44	970	1854	no exception	970	6510	no exception	970	1854	no exception	970.0	4203.0	no exception	-1.0	-1.0	[gurobi] Primal optimality condition in solveCobraLP not satisfied, residual = 0.00030518, while feasTol = 1e-09	970.0	4203.0	no exception	970.0	4203.0	no exception	3942.0	7884.0	2750.0	2623.0
iCHOv1	2205	4217	no exception	-1	-1	timeout	2205	4217	no exception	-1.0	-1.0	x0 not interior	-1.0	-1.0	x0 not interior	-1.0	-1.0	x0 not interior	-1.0	-1.0	x0 not interior	6663.0	13326.0	4456.0	4120.0
iLB1027 lipid	2310	2760	no exception	-1	-1	timeout	2310	2760	no exception	2310.0	8093.0	no exception	-1.0	-1.0	[gurobi] Primal optimality condition in solveCobraLP not satisfied, residual = 6.5565e-07, while feasTol = 1e-09	2310.0	8093.0	no exception	2310.0	8093.0	no exception	4456.0	8912.0	2172.0	2111.0
Recon3D	4861	11195	no exception	-1	-1	timeout	4861	11195	no exception	4861.0	21201.0	no exception	-1.0	-1.0	[gurobi] Primal optimality condition in solveCobraLP not satisfied, residual = 6.8545e-07, while feasTol = 1e-09	4861.0	21201.0	no exception	4861.0	21201.0	no exception	10600.0	21200.0	5835.0	5739.0
